# Supplementary material for: Functional Characterization of a Familial ALS-Associated Missense TBK1 (p-Arg573Gly) Mutation in Patient-Derived Lymphoblasts
Source: Int J Mol Sci. 2023 Feb 2;24(3):2847. doi: 10.3390/ijms24032847 (PMC9917786; doi:10.3390/ijms24032847)
Supplement: Supplementary file 1 [file ijms-24-02847-s001.zip]

Archive with 1 entries (1 files):
- ijms-2136075-supplementary.pdf
